# Supplementary material for: Phylogenetic Relationships and Next-Generation Barcodes in the Genus Torreya Reveal a High Proportion of Misidentified Cultivated Plants
Source: Int J Mol Sci. 2023 Aug 25;24(17):13216. doi: 10.3390/ijms241713216 (PMC10487542; doi:10.3390/ijms241713216)
Supplement: Supplementary file 1 [file ijms-24-13216-s001.zip]

Archive with 2 entries (2 files):
- FigureS1 sample_distribution.pdf
- FigureS2 27-mt-gb.ML-BI.tre.pdf
